# Supplementary material for: Leptin/obR signaling exacerbates obesity-related neutrophilic airway inflammation through inflammatory M1 macrophages
Source: Mol Med. 2023 Jul 24;29:100. doi: 10.1186/s10020-023-00702-w (PMC10367413; doi:10.1186/s10020-023-00702-w)
Supplement: Supplementary file 1 — Additional file 1. Table S1. The primary antibodies used in Western blotting. [file 10020_2023_702_MOESM1_ESM.xlsx]

## Sheet: Sheet1
Target	Species	Identifier	Assay(dilution)	Company
p-STAT3	Mouse	9138	WB(1:1000)	Cell Signaling Technology, Boston, USA
STAT3	Mouse	9139	WB(1:1000)	Cell Signaling Technology, Boston, USA
p-JNK	Rabbit	4668	WB(1:1000)	Cell Signaling Technology, Boston, USA
JNK	Rabbit	9252	WB(1:1000)	Cell Signaling Technology, Boston, USA
GAPDH	Mouse	97166	WB(1:1000)	Cell Signaling Technology, Boston, USA
p-AKT	Mouse	4058	WB(1:1000)	Cell Signaling Technology, Boston, USA
Akt	Mouse	4691	WB(1:1000)	Cell Signaling Technology, Boston, USA
p-obR	Rabbit	YP1200	WB(1:500)	Immunoway, California, USA
obR	Rabbit	YT3226	WB(1:500) IF (1:100)	Immunoway, California, USA
iNOS	Rabbit	18985-1-Ap	WB(1:1000)	Proteintech, Chicago, USA
β-tubulin	Mouse	T0023	WB(1:10000)	Affinity, Melbourne, Australia
iNOS	Rabbit	GB11119	IF(1:200)	Servicebio, Wuhan, China
F4/80	Mouse	sc-52664	IF(1:100)	Santa Cruz, California, USA
