# Supplementary material for: Leptin/obR signaling exacerbates obesity-related neutrophilic airway inflammation through inflammatory M1 macrophages
Source: Mol Med. 2023 Jul 24;29:100. doi: 10.1186/s10020-023-00702-w (PMC10367413; doi:10.1186/s10020-023-00702-w)
Supplement: Supplementary file 2 — Additional file 2. Table S2. A list of the antibodies used in flow cytometry. [file 10020_2023_702_MOESM2_ESM.xlsx]

## Sheet: Sheet1
Antibodies	Source	Identifier
APC/Cy7 anti-mouse CD45	Biolegend, San Diego, CA, USA	cat#103116
PE anti-mouse CD11c	Biolegend, San Diego, CA, USA	cat#117307
APC anti-mouse Siglec F	Biolegend, San Diego, CA, USA	cat#155508
PerCP/Cy5.5 anti-mouse MHCII	Biolegend, San Diego, CA, USA	cat#107626
BV605 anti-mouse CD11b	Biolegend, San Diego, CA, USA	cat#101257
BV421 anti-mouse Ly6G	Biolegend, San Diego, CA, USA	cat#127628
AF488 anti-mouse CD3	Biolegend, San Diego, CA, USA	cat#100210
BV785 anti-mouse CD86	Biolegend, San Diego, CA, USA	cat#105043
AF647 anti-mouse F4/80	Biolegend, San Diego, CA, USA	cat#123122
BV711 anti-mouse CD206	Biolegend, San Diego, CA, USA	cat#141727
APC/Cy7 anti-human CD45	Biolegend, San Diego, CA, USA	cat#368515
APC anti-human CD11c	Biolegend, San Diego, CA, USA	cat#301613
PE/Dazzle594 anti-human CD86	Biolegend, San Diego, CA, USA	cat#305433
PerCP/Cy5.5 anti-human CD16	Biolegend, San Diego, CA, USA	cat#302027
PE/Cy7 anti-human CD11b	Biolegend, San Diego, CA, USA	cat#101216
FITC anti-human CD15	Biolegend, San Diego, CA, USA	cat#301903
BV421 anti-human CD163	Biolegend, San Diego, CA, USA	cat#333612
PE anti-human CD68	Invitrogen, Carlsbad, CA, USA	cat#2324741
