# Supplementary material for: Leptin/obR signaling exacerbates obesity-related neutrophilic airway inflammation through inflammatory M1 macrophages
Source: Mol Med. 2023 Jul 24;29:100. doi: 10.1186/s10020-023-00702-w (PMC10367413; doi:10.1186/s10020-023-00702-w)
Supplement: Supplementary file 3 — Additional file 3. Table S3. The primers for each target gene used in RT-PCR. [file 10020_2023_702_MOESM3_ESM.xlsx]

## Sheet: Sheet1
Primers	Sequence (5′ to 3′)
Mouse GAPDH forward	AAGGTCGGTGTGAACGGATT
Mouse GAPDH reverse	TGAGTGGAGTCATACTGGAACAT
Mouse iNOS forward	GTTCTCAGCCCAACAATACAAGA
Mouse iNOS reverse	GTGGACGGGTCGATGTCAC
Mouse CD86 forward	GCCACCCACAGGATCAATTA
Mouse CD86 reverse	CATCCGGGAATGAAAGAGAGAG
Mouse CXCL2 forward	CAGACAGAAGTCATAGCCACTC
Mouse CXCL2 forward	TACTCTCCTCGGTGCTTACA
